# Supplementary material for: Chloride Gradient Is Involved in Ammonium Influx in Human Erythrocytes
Source: Int J Mol Sci. 2024 Jul 5;25(13):7390. doi: 10.3390/ijms25137390 (PMC11242273; doi:10.3390/ijms25137390)
Supplement: Supplementary file 1 [file ijms-25-07390-s001.zip]

Archive with 1 entries (1 files):
- ijms-3003399-supplementary.pdf
